# Supplementary material for: Prospective acceptability of a multipurpose technology (MPT) implant in preclinical development to prevent HIV and unplanned pregnancy: Qualitative insights from women end users and health care providers in South Africa and Zimbabwe
Source: PLoS One. 2023 May 17;18(5):e0285711. doi: 10.1371/journal.pone.0285711 (PMC10191314; doi:10.1371/journal.pone.0285711)
Supplement: S1 Data — (XLSX) [file pone.0285711.s001.xlsx]

## Sheet: FGDs
ptid	site	_FGD_type	fgd_visityear	_age	fgd_married	_fgd_married_binary	fgd_birth	_parous	fgd_sexwork	fgd_edu	fgd_employment___1	fgd_employment___2	fgd_employment___3	fgd_employment___4	fgd_employment___5	fgd_employother	_fgd_employment_all	fgd_everused___1	fgd_everused___2	fgd_everused___3	fgd_everused___4	fgd_everused___5	fgd_everused___6	fgd_everused___7	fgd_everused___8	fgd_everused___9	fgd_everused___10	fgd_implanttype___1	fgd_implanttype___2	fgd_implanttype___3	fgd_implanttype___4	fgd_implanttype___6	fgd_dissolve	fgd_separate	fgd_advertise
1	1	nulliparous	2018	<20	3 No	0	0	0	2 No	4 Secondary school, complete	0	1	0	0	0		formal	1	0	0	1	0	0	0	1	0	0	0	0	0	0	0	1 Dissolving implant	(2) 2 separate rods - one for HIV prevention and one for family planning (can be removed separately)	3 '2-in-1' product (BOTH HIV prevention and family planning emphasized)
2	1	nulliparous	2018	<20	3 No	0	0	0	2 No	3 Secondary school, not complete	1	0	0	0	0		student	0	0	0	0	0	0	0	0	0	1	0	0	0	0	0	1 Dissolving implant	(1) 1 rod with both HIV prevention and family planning together (cannot be removed separately)	3 '2-in-1' product (BOTH HIV prevention and family planning emphasized)
3	1	nulliparous	2018	<20	3 No	0	0	0	2 No	4 Secondary school, complete	1	0	0	0	0		student	0	0	0	0	0	0	0	0	0	1	0	0	0	0	0	2 Non-dissolving implant (needs removal)	(1) 1 rod with both HIV prevention and family planning together (cannot be removed separately)	3 '2-in-1' product (BOTH HIV prevention and family planning emphasized)
4	1	nulliparous	2018	<20	3 No	0	0	0	1 Yes	4 Secondary school, complete	1	0	0	0	0		student	0	0	0	0	0	0	0	0	0	1	0	0	0	0	0	1 Dissolving implant	(1) 1 rod with both HIV prevention and family planning together (cannot be removed separately)	2 Family planning product (plus HIV prevention)
5	1	nulliparous	2018	<20	3 No	0	0	0	2 No	3 Secondary school, not complete	1	0	0	0	0		student	1	0	0	0	0	0	0	1	0	0	0	0	0	0	0	1 Dissolving implant	(1) 1 rod with both HIV prevention and family planning together (cannot be removed separately)	3 '2-in-1' product (BOTH HIV prevention and family planning emphasized)
6	1	nulliparous	2018	20-24	1 Yes, legally married	1	0	0	2 No	5 Attended college or university	0	0	1	0	0		self-employement	1	0	0	1	1	0	0	1	0	0	0	0	0	0	0	1 Dissolving implant	(1) 1 rod with both HIV prevention and family planning together (cannot be removed separately)	3 '2-in-1' product (BOTH HIV prevention and family planning emphasized)
7	1	nulliparous	2018	25-30	3 No	0	0	0	1 Yes	3 Secondary school, not complete	0	0	0	1	0		unemployed	1	0	0	1	0	0	0	0	0	0	0	0	0	0	0	1 Dissolving implant	(2) 2 separate rods - one for HIV prevention and one for family planning (can be removed separately)	3 '2-in-1' product (BOTH HIV prevention and family planning emphasized)
8	1	nulliparous	2018	20-24	3 No	0	0	0	1 Yes	4 Secondary school, complete	0	1	0	0	0		formal	0	0	0	0	0	0	0	0	0	1	0	0	0	0	0	2 Non-dissolving implant (needs removal)	(2) 2 separate rods - one for HIV prevention and one for family planning (can be removed separately)	3 '2-in-1' product (BOTH HIV prevention and family planning emphasized)
9	1	nulliparous	2018	20-24	3 No	0	0	0	2 No	4 Secondary school, complete	0	0	0	1	0		unemployed	1	0	0	0	0	1	0	0	0	0	0	0	0	1	0	1 Dissolving implant	(2) 2 separate rods - one for HIV prevention and one for family planning (can be removed separately)	3 '2-in-1' product (BOTH HIV prevention and family planning emphasized)
10	1	nulliparous	2018	20-24	3 No	0	0	0	2 No	5 Attended college or university	0	0	0	1	0		unemployed	1	0	0	1	0	1	0	1	0	0	0	0	0	1	0	1 Dissolving implant	(1) 1 rod with both HIV prevention and family planning together (cannot be removed separately)	1 HIV prevention product (plus family planning)
11	1	nulliparous	2018	20-24	3 No	0	0	0	2 No	5 Attended college or university	0	1	0	0	0		formal	1	0	0	0	0	1	0	1	0	0	0	0	0	1	0	1 Dissolving implant	(2) 2 separate rods - one for HIV prevention and one for family planning (can be removed separately)	3 '2-in-1' product (BOTH HIV prevention and family planning emphasized)
12	1	nulliparous	2018	25-30	3 No	0	0	0	1 Yes	5 Attended college or university	0	0	0	0	1	volunteer	unemployed	0	0	0	0	0	1	0	0	0	0	0	0	0	1	0	2 Non-dissolving implant (needs removal)	(2) 2 separate rods - one for HIV prevention and one for family planning (can be removed separately)	3 '2-in-1' product (BOTH HIV prevention and family planning emphasized)
13	1	nulliparous	2018	25-30	3 No	0	0	0	2 No	4 Secondary school, complete	0	0	0	1	0		unemployed	1	0	0	0	0	1	0	0	0	0	0	1	0	0	0	1 Dissolving implant	(2) 2 separate rods - one for HIV prevention and one for family planning (can be removed separately)	3 '2-in-1' product (BOTH HIV prevention and family planning emphasized)
14	1	nulliparous	2018	20-24	3 No	0	0	0	2 No	4 Secondary school, complete	1	0	0	0	0		student	1	0	0	1	0	1	0	0	0	0	0	0	0	1	0	1 Dissolving implant	(1) 1 rod with both HIV prevention and family planning together (cannot be removed separately)	3 '2-in-1' product (BOTH HIV prevention and family planning emphasized)
15	1	Parous	2018	20-24	3 No	0	1	1	1 Yes	3 Secondary school, not complete	0	0	0	1	0		unemployed	1	0	0	0	0	0	0	1	0	0	0	0	0	0	0	1 Dissolving implant	(1) 1 rod with both HIV prevention and family planning together (cannot be removed separately)	3 '2-in-1' product (BOTH HIV prevention and family planning emphasized)
16	1	Parous	2018	25-30	3 No	0	2	1	1 Yes	5 Attended college or university	0	0	0	1	0		unemployed	0	0	0	0	0	0	0	1	0	0	0	0	0	0	0	1 Dissolving implant	(1) 1 rod with both HIV prevention and family planning together (cannot be removed separately)	3 '2-in-1' product (BOTH HIV prevention and family planning emphasized)
17	1	Parous	2018	>30	3 No	0	1	1	1 Yes	4 Secondary school, complete	0	0	0	1	0		unemployed	1	1	0	1	0	0	0	0	0	0	0	0	0	0	0	1 Dissolving implant	(2) 2 separate rods - one for HIV prevention and one for family planning (can be removed separately)	3 '2-in-1' product (BOTH HIV prevention and family planning emphasized)
18	1	Parous	2018	25-30	3 No	0	2	1	2 No	4 Secondary school, complete	0	0	0	1	0		unemployed	1	0	0	1	0	0	0	1	0	0	0	0	0	0	0	1 Dissolving implant	(1) 1 rod with both HIV prevention and family planning together (cannot be removed separately)	3 '2-in-1' product (BOTH HIV prevention and family planning emphasized)
19	1	Parous	2018	20-24	3 No	0	1	1	2 No	4 Secondary school, complete	0	0	0	1	0		unemployed	1	0	0	0	0	0	0	1	0	0	0	0	0	0	0	1 Dissolving implant	(1) 1 rod with both HIV prevention and family planning together (cannot be removed separately)	3 '2-in-1' product (BOTH HIV prevention and family planning emphasized)
20	1	Parous	2018	20-24	3 No	0	2	1	1 Yes	4 Secondary school, complete	1	0	0	0	0		student	1	0	0	0	0	0	0	1	0	0	0	0	0	0	0	1 Dissolving implant	(2) 2 separate rods - one for HIV prevention and one for family planning (can be removed separately)	3 '2-in-1' product (BOTH HIV prevention and family planning emphasized)
21	1	Parous	2018	25-30	3 No	0	1	1	1 Yes	4 Secondary school, complete	0	1	0	0	0		formal	1	0	1	0	0	0	0	0	0	0	0	0	0	0	0	1 Dissolving implant	(2) 2 separate rods - one for HIV prevention and one for family planning (can be removed separately)	3 '2-in-1' product (BOTH HIV prevention and family planning emphasized)
22	1	Parous	2018	25-30	3 No	0	2	1	2 No	4 Secondary school, complete	0	0	0	1	0		unemployed	1	0	0	0	0	0	0	1	0	0	0	0	0	0	0	1 Dissolving implant	(2) 2 separate rods - one for HIV prevention and one for family planning (can be removed separately)	2 Family planning product (plus HIV prevention)
23	1	Parous	2018	25-30	3 No	0	3	1	1 Yes	3 Secondary school, not complete	0	0	0	1	0		unemployed	1	1	0	0	0	0	0	1	0	0	0	0	0	0	0	1 Dissolving implant	(1) 1 rod with both HIV prevention and family planning together (cannot be removed separately)	3 '2-in-1' product (BOTH HIV prevention and family planning emphasized)
24	1	Parous	2018	>30	3 No	0	3	1	1 Yes	4 Secondary school, complete	0	0	0	1	0		unemployed	0	0	0	0	0	0	0	0	0	0	0	0	0	0	0	1 Dissolving implant	(2) 2 separate rods - one for HIV prevention and one for family planning (can be removed separately)	3 '2-in-1' product (BOTH HIV prevention and family planning emphasized)
25	1	Parous	2019	20-24	3 No	0	1	1	2 No	4 Secondary school, complete	0	0	0	1	0		unemployed	1	0	1	0	0	1	0	0	0	0	0	0	0	1	0	1 Dissolving implant	(1) 1 rod with both HIV prevention and family planning together (cannot be removed separately)	3 '2-in-1' product (BOTH HIV prevention and family planning emphasized)
26	1	Parous	2019	20-24	3 No	0	1	1	2 No	3 Secondary school, not complete	1	0	0	0	0		student	0	0	0	0	0	1	0	1	0	0	0	0	0	1	0	2 Non-dissolving implant (needs removal)	(2) 2 separate rods - one for HIV prevention and one for family planning (can be removed separately)	3 '2-in-1' product (BOTH HIV prevention and family planning emphasized)
27	1	Parous	2019	25-30	2 Yes, traditionally married	1	3	1	1 Yes	5 Attended college or university	0	1	0	0	0		formal	1	0	0	1	0	1	0	1	0	0	0	0	0	1	0	1 Dissolving implant	(2) 2 separate rods - one for HIV prevention and one for family planning (can be removed separately)	3 '2-in-1' product (BOTH HIV prevention and family planning emphasized)
28	1	Parous	2019	<20	3 No	0	1	1	2 No	4 Secondary school, complete	1	0	0	0	0		student	0	0	0	0	0	1	0	1	0	0	0	0	0	1	0	1 Dissolving implant	(1) 1 rod with both HIV prevention and family planning together (cannot be removed separately)	3 '2-in-1' product (BOTH HIV prevention and family planning emphasized)
29	1	Parous	2019	20-24	3 No	0	2	1	2 No	4 Secondary school, complete	0	0	0	1	0		unemployed	1	0	0	0	0	0	0	1	0	0	0	0	0	1	0	1 Dissolving implant	(1) 1 rod with both HIV prevention and family planning together (cannot be removed separately)	3 '2-in-1' product (BOTH HIV prevention and family planning emphasized)
30	1	Parous	2019	25-30	3 No	0	2	1	2 No	3 Secondary school, not complete	0	0	0	1	0		unemployed	1	0	0	0	0	0	0	1	0	0	0	0	0	1	0	1 Dissolving implant	(2) 2 separate rods - one for HIV prevention and one for family planning (can be removed separately)	3 '2-in-1' product (BOTH HIV prevention and family planning emphasized)
31	1	Parous	2019	25-30	3 No	0	1	1	2 No	4 Secondary school, complete	0	0	0	1	0		unemployed	1	0	0	0	0	1	0	1	0	0	0	0	0	1	0	2 Non-dissolving implant (needs removal)	(2) 2 separate rods - one for HIV prevention and one for family planning (can be removed separately)	3 '2-in-1' product (BOTH HIV prevention and family planning emphasized)
32	1	Parous	2019	25-30	3 No	0	2	1	1 Yes	3 Secondary school, not complete	0	0	0	1	0		unemployed	1	0	0	0	0	1	0	1	0	0	0	0	0	1	0	2 Non-dissolving implant (needs removal)	(1) 1 rod with both HIV prevention and family planning together (cannot be removed separately)	3 '2-in-1' product (BOTH HIV prevention and family planning emphasized)
33	1	FSW	2019	20-24	3 No	0	0	0	1 Yes	5 Attended college or university	0	0	0	1	0		unemployed	1	0	0	1	0	0	0	0	0	0	0	0	0	0	0	1 Dissolving implant	(2) 2 separate rods - one for HIV prevention and one for family planning (can be removed separately)	3 '2-in-1' product (BOTH HIV prevention and family planning emphasized)
34	1	FSW	2019	20-24	3 No	0	0	0	1 Yes	5 Attended college or university	1	0	0	0	0		student	1	0	0	1	0	0	0	1	0	0	0	0	0	0	0	1 Dissolving implant	(2) 2 separate rods - one for HIV prevention and one for family planning (can be removed separately)	3 '2-in-1' product (BOTH HIV prevention and family planning emphasized)
35	1	FSW	2019	20-24	3 No	0	1	1	1 Yes	4 Secondary school, complete	0	0	0	1	0		unemployed	1	0	0	1	0	0	0	1	0	0	0	0	0	0	0	1 Dissolving implant	(2) 2 separate rods - one for HIV prevention and one for family planning (can be removed separately)	3 '2-in-1' product (BOTH HIV prevention and family planning emphasized)
36	1	FSW	2019	20-24	3 No	0	1	1	1 Yes	3 Secondary school, not complete	0	0	0	1	0		unemployed	1	0	0	1	0	0	0	1	0	0	0	0	0	0	0	1 Dissolving implant	(1) 1 rod with both HIV prevention and family planning together (cannot be removed separately)	3 '2-in-1' product (BOTH HIV prevention and family planning emphasized)
37	1	FSW	2019	20-24	3 No	0	1	1	1 Yes	4 Secondary school, complete	0	0	0	1	0		unemployed	1	0	0	1	0	0	0	1	0	0	0	0	0	0	0	1 Dissolving implant	(2) 2 separate rods - one for HIV prevention and one for family planning (can be removed separately)	3 '2-in-1' product (BOTH HIV prevention and family planning emphasized)
38	1	FSW	2019	25-30	3 No	0	1	1	1 Yes	3 Secondary school, not complete	0	0	0	1	0		unemployed	1	0	1	0	0	0	0	1	0	0	0	0	0	0	0	1 Dissolving implant	(1) 1 rod with both HIV prevention and family planning together (cannot be removed separately)	3 '2-in-1' product (BOTH HIV prevention and family planning emphasized)
39	1	FSW	2019	20-24	3 No	0	1	1	1 Yes	4 Secondary school, complete	0	0	0	1	0		unemployed	1	0	0	1	0	0	0	1	0	0	0	0	0	0	0	1 Dissolving implant	(1) 1 rod with both HIV prevention and family planning together (cannot be removed separately)	3 '2-in-1' product (BOTH HIV prevention and family planning emphasized)
40	1	FSW	2019	25-30	3 No	0	3	1	1 Yes	4 Secondary school, complete	0	0	0	1	0		unemployed	1	0	0	0	0	0	0	1	0	0	0	0	0	0	0	1 Dissolving implant	(2) 2 separate rods - one for HIV prevention and one for family planning (can be removed separately)	3 '2-in-1' product (BOTH HIV prevention and family planning emphasized)
41	1	FSW	2019	25-30	3 No	0	0	0	1 Yes	4 Secondary school, complete	0	0	0	1	0		unemployed	1	0	0	1	0	1	0	0	0	0	0	0	0	1	0	1 Dissolving implant	(1) 1 rod with both HIV prevention and family planning together (cannot be removed separately)	3 '2-in-1' product (BOTH HIV prevention and family planning emphasized)
42	1	FSW	2019	20-24	3 No	0	0	0	1 Yes	4 Secondary school, complete	0	0	0	1	0		unemployed	1	0	0	1	0	1	0	1	0	0	0	0	0	1	0	1 Dissolving implant	(2) 2 separate rods - one for HIV prevention and one for family planning (can be removed separately)	3 '2-in-1' product (BOTH HIV prevention and family planning emphasized)
43	1	FSW	2019	25-30	3 No	0	3	1	1 Yes	3 Secondary school, not complete	0	1	0	0	0		formal	1	0	0	0	0	1	0	1	0	0	0	0	0	1	0	1 Dissolving implant	(1) 1 rod with both HIV prevention and family planning together (cannot be removed separately)	3 '2-in-1' product (BOTH HIV prevention and family planning emphasized)
44	1	FSW	2019	25-30	3 No	0	2	1	1 Yes	4 Secondary school, complete	0	0	0	1	0		unemployed	0	0	0	0	0	1	0	1	0	0	0	0	0	1	0	1 Dissolving implant	(1) 1 rod with both HIV prevention and family planning together (cannot be removed separately)	3 '2-in-1' product (BOTH HIV prevention and family planning emphasized)
45	1	FSW	2019	25-30	3 No	0	2	1	1 Yes	4 Secondary school, complete	0	0	0	1	0		unemployed	0	0	0	0	0	0	0	1	0	0	0	0	0	1	0	1 Dissolving implant	(1) 1 rod with both HIV prevention and family planning together (cannot be removed separately)	3 '2-in-1' product (BOTH HIV prevention and family planning emphasized)
46	1	FSW	2019	25-30	3 No	0	1	1	1 Yes	4 Secondary school, complete	1	0	0	0	0		student	0	0	0	0	0	1	0	0	0	0	0	0	0	1	0	1 Dissolving implant	(1) 1 rod with both HIV prevention and family planning together (cannot be removed separately)	3 '2-in-1' product (BOTH HIV prevention and family planning emphasized)
47	2	nulliparous	2019	<20	3 No	0	0	0	2 No	4 Secondary school, complete	1	0	0	0	0		student	0	0	0	1	0	0	0	0	0	0	0	0	0	0	0	1 Dissolving implant	(2) 2 separate rods - one for HIV prevention and one for family planning (can be removed separately)	3 '2-in-1' product (BOTH HIV prevention and family planning emphasized)
48	2	nulliparous	2019	<20	3 No	0	0	0	2 No	4 Secondary school, complete	0	0	1	0	0		self-employement	1	0	0	0	0	0	0	0	0	0	0	0	0	0	0	1 Dissolving implant	(2) 2 separate rods - one for HIV prevention and one for family planning (can be removed separately)	3 '2-in-1' product (BOTH HIV prevention and family planning emphasized)
49	2	nulliparous	2019	<20	3 No	0	0	0	2 No	4 Secondary school, complete	0	0	0	1	0		unemployed	0	0	0	0	0	0	0	0	0	1	0	0	0	0	0	1 Dissolving implant	(2) 2 separate rods - one for HIV prevention and one for family planning (can be removed separately)	3 '2-in-1' product (BOTH HIV prevention and family planning emphasized)
50	2	nulliparous	2019	20-24	3 No	0	0	0	2 No	4 Secondary school, complete	1	0	0	0	0		student	0	0	0	0	0	0	0	0	0	1	0	0	0	0	0	1 Dissolving implant	(1) 1 rod with both HIV prevention and family planning together (cannot be removed separately)	2 Family planning product (plus HIV prevention)
51	2	nulliparous	2019	<20	3 No	0	0	0	2 No	4 Secondary school, complete	1	0	0	0	0		student	0	0	0	0	0	0	0	0	0	1	0	0	0	0	0	1 Dissolving implant	(1) 1 rod with both HIV prevention and family planning together (cannot be removed separately)	3 '2-in-1' product (BOTH HIV prevention and family planning emphasized)
52	2	nulliparous	2019	<20	3 No	0	0	0	1 Yes	4 Secondary school, complete	0	0	0	1	0		unemployed	1	0	0	0	0	0	0	0	0	0	0	0	0	0	0	1 Dissolving implant	(1) 1 rod with both HIV prevention and family planning together (cannot be removed separately)	3 '2-in-1' product (BOTH HIV prevention and family planning emphasized)
53	2	nulliparous	2019	<20	3 No	0	0	0	2 No	4 Secondary school, complete	0	0	1	0	0		self-employement	1	0	0	1	0	0	0	0	0	0	0	0	0	0	0	1 Dissolving implant	(1) 1 rod with both HIV prevention and family planning together (cannot be removed separately)	1 HIV prevention product (plus family planning)
54	2	nulliparous	2019	20-24	3 No	0	0	0	2 No	4 Secondary school, complete	0	0	1	0	0		self-employement	0	0	0	0	0	0	0	0	0	1	0	0	0	0	0	2 Non-dissolving implant (needs removal)	(1) 1 rod with both HIV prevention and family planning together (cannot be removed separately)	3 '2-in-1' product (BOTH HIV prevention and family planning emphasized)
55	2	nulliparous	2019	20-24	3 No	0	0	0	2 No	4 Secondary school, complete	0	0	0	1	0		unemployed	0	0	0	0	0	0	0	0	0	1	0	0	0	0	0	1 Dissolving implant	(2) 2 separate rods - one for HIV prevention and one for family planning (can be removed separately)	3 '2-in-1' product (BOTH HIV prevention and family planning emphasized)
56	2	nulliparous	2019	<20	3 No	0	0	0	2 No	4 Secondary school, complete	1	0	0	0	0		student	0	0	0	0	0	0	0	0	0	1	0	0	0	0	0	1 Dissolving implant	(1) 1 rod with both HIV prevention and family planning together (cannot be removed separately)	3 '2-in-1' product (BOTH HIV prevention and family planning emphasized)
57	2	nulliparous	2019	20-24	3 No	0	0	0	2 No	4 Secondary school, complete	1	0	0	0	0		student	0	0	0	0	0	0	0	0	0	1	0	0	0	0	0	1 Dissolving implant	(2) 2 separate rods - one for HIV prevention and one for family planning (can be removed separately)	3 '2-in-1' product (BOTH HIV prevention and family planning emphasized)
58	2	nulliparous	2019	25-30	3 No	0	0	0	2 No	4 Secondary school, complete	0	0	1	0	0		self-employement	0	0	0	0	0	0	0	0	0	1	0	0	0	0	0	1 Dissolving implant	(2) 2 separate rods - one for HIV prevention and one for family planning (can be removed separately)	3 '2-in-1' product (BOTH HIV prevention and family planning emphasized)
59	2	nulliparous	2019	20-24	3 No	0	0	0	2 No	4 Secondary school, complete	0	0	0	1	0		unemployed	1	0	0	0	0	0	0	0	0	0	0	0	0	0	0	1 Dissolving implant	(1) 1 rod with both HIV prevention and family planning together (cannot be removed separately)	2 Family planning product (plus HIV prevention)
60	2	nulliparous	2019	<20	3 No	0	0	0	2 No	4 Secondary school, complete	0	0	0	1	0		unemployed	0	0	0	0	0	0	0	0	0	1	0	0	0	0	0	1 Dissolving implant	(2) 2 separate rods - one for HIV prevention and one for family planning (can be removed separately)	3 '2-in-1' product (BOTH HIV prevention and family planning emphasized)
61	2	nulliparous	2019	20-24	3 No	0	0	0	2 No	4 Secondary school, complete	0	1	0	0	0		formal	0	0	0	0	0	0	0	0	0	1	0	0	0	0	0	1 Dissolving implant	(1) 1 rod with both HIV prevention and family planning together (cannot be removed separately)	3 '2-in-1' product (BOTH HIV prevention and family planning emphasized)
62	2	nulliparous	2019	20-24	3 No	0	0	0	2 No	4 Secondary school, complete	0	0	1	0	0		self-employement	1	0	0	0	0	0	0	0	0	0	0	0	0	0	0	1 Dissolving implant	(2) 2 separate rods - one for HIV prevention and one for family planning (can be removed separately)	3 '2-in-1' product (BOTH HIV prevention and family planning emphasized)
63	2	nulliparous	2019	<20	3 No	0	0	0	2 No	4 Secondary school, complete	1	0	0	0	0		student	0	0	0	0	0	0	0	0	0	1	0	0	0	0	0	1 Dissolving implant	(2) 2 separate rods - one for HIV prevention and one for family planning (can be removed separately)	3 '2-in-1' product (BOTH HIV prevention and family planning emphasized)
64	2	nulliparous	2019	20-24	3 No	0	0	0	2 No	5 Attended college or university	1	0	0	0	0		student	0	0	0	0	0	0	0	0	0	1	0	0	0	0	0	1 Dissolving implant	(1) 1 rod with both HIV prevention and family planning together (cannot be removed separately)	3 '2-in-1' product (BOTH HIV prevention and family planning emphasized)
65	2	nulliparous	2019	<20	3 No	0	0	0	2 No	4 Secondary school, complete	0	0	0	1	0		unemployed	0	0	0	0	0	0	0	0	0	1	0	0	0	0	0	1 Dissolving implant	(1) 1 rod with both HIV prevention and family planning together (cannot be removed separately)	3 '2-in-1' product (BOTH HIV prevention and family planning emphasized)
66	2	nulliparous	2019	20-24	3 No	0	0	0	2 No	4 Secondary school, complete	0	0	0	1	0		unemployed	0	0	0	0	0	0	0	0	0	1	0	0	0	0	0	1 Dissolving implant	(2) 2 separate rods - one for HIV prevention and one for family planning (can be removed separately)	3 '2-in-1' product (BOTH HIV prevention and family planning emphasized)
67	2	nulliparous	2019	25-30	3 No	0	0	0	1 Yes	5 Attended college or university	0	1	0	0	0		formal	1	0	0	1	0	1	0	0	0	0	1	0	0	0	0	2 Non-dissolving implant (needs removal)	(2) 2 separate rods - one for HIV prevention and one for family planning (can be removed separately)	3 '2-in-1' product (BOTH HIV prevention and family planning emphasized)
68	2	nulliparous	2019	25-30	3 No	0	0	0	2 No	4 Secondary school, complete	0	0	0	1	0		unemployed	0	0	0	0	0	1	0	0	0	0	0	1	0	0	0	2 Non-dissolving implant (needs removal)	(2) 2 separate rods - one for HIV prevention and one for family planning (can be removed separately)	2 Family planning product (plus HIV prevention)
69	2	nulliparous	2019	25-30	1 Yes, legally married	1	0	0	2 No	5 Attended college or university	1	0	0	0	0		student	1	0	0	0	0	1	0	0	0	0	0	0	0	1	0	2 Non-dissolving implant (needs removal)	(2) 2 separate rods - one for HIV prevention and one for family planning (can be removed separately)	3 '2-in-1' product (BOTH HIV prevention and family planning emphasized)
70	2	nulliparous	2019	25-30	3 No	0	0	0	2 No	4 Secondary school, complete	1	0	0	0	0		student	1	0	0	0	0	1	0	0	0	0	0	0	0	1	0	2 Non-dissolving implant (needs removal)	(2) 2 separate rods - one for HIV prevention and one for family planning (can be removed separately)	3 '2-in-1' product (BOTH HIV prevention and family planning emphasized)
71	2	nulliparous	2019	25-30	3 No	0	0	0	2 No	5 Attended college or university	0	1	0	0	0		formal	1	0	0	0	0	1	0	0	0	0	0	1	0	0	0	1 Dissolving implant	(2) 2 separate rods - one for HIV prevention and one for family planning (can be removed separately)	2 Family planning product (plus HIV prevention)
72	2	nulliparous	2019	25-30	1 Yes, legally married	1	0	0	2 No	5 Attended college or university	0	1	0	0	0		formal	0	0	0	0	0	1	0	0	0	0	0	1	0	0	0	2 Non-dissolving implant (needs removal)	(2) 2 separate rods - one for HIV prevention and one for family planning (can be removed separately)	3 '2-in-1' product (BOTH HIV prevention and family planning emphasized)
73	2	Parous	2019	25-30	2 Yes, traditionally married	1	2	1	2 No	3 Secondary school, not complete	0	0	0	1	0		unemployed	0	0	0	1	1	0	0	0	0	0	0	0	0	0	0	1 Dissolving implant	(2) 2 separate rods - one for HIV prevention and one for family planning (can be removed separately)	3 '2-in-1' product (BOTH HIV prevention and family planning emphasized)
74	2	Parous	2019	20-24	2 Yes, traditionally married	1	3	1	2 No	2 Primary school (any)	0	0	1	0	0		self-employement	1	0	0	1	0	0	0	0	0	0	0	0	0	0	0	2 Non-dissolving implant (needs removal)	(2) 2 separate rods - one for HIV prevention and one for family planning (can be removed separately)	3 '2-in-1' product (BOTH HIV prevention and family planning emphasized)
75	2	Parous	2019	25-30	2 Yes, traditionally married	1	2	1	2 No	3 Secondary school, not complete	0	1	0	0	0		formal	0	0	0	1	0	0	0	0	0	0	0	0	0	0	0	1 Dissolving implant	(1) 1 rod with both HIV prevention and family planning together (cannot be removed separately)	3 '2-in-1' product (BOTH HIV prevention and family planning emphasized)
76	2	Parous	2019	20-24	2 Yes, traditionally married	1	1	1	2 No	3 Secondary school, not complete	0	0	0	1	0		unemployed	0	0	0	1	0	0	0	0	0	0	0	0	0	0	0	2 Non-dissolving implant (needs removal)	(2) 2 separate rods - one for HIV prevention and one for family planning (can be removed separately)	3 '2-in-1' product (BOTH HIV prevention and family planning emphasized)
77	2	Parous	2019	<20	3 No	0	1	1	2 No	4 Secondary school, complete	0	0	0	1	0		unemployed	0	0	0	1	0	0	0	0	0	0	0	0	0	0	0	1 Dissolving implant	(1) 1 rod with both HIV prevention and family planning together (cannot be removed separately)	3 '2-in-1' product (BOTH HIV prevention and family planning emphasized)
78	2	Parous	2019	20-24	2 Yes, traditionally married	1	1	1	2 No	4 Secondary school, complete	0	0	0	1	0		unemployed	0	0	0	1	0	0	0	0	0	0	0	0	0	0	0	1 Dissolving implant	(2) 2 separate rods - one for HIV prevention and one for family planning (can be removed separately)	2 Family planning product (plus HIV prevention)
79	2	Parous	2019	<20	1 Yes, legally married	1	0	1	2 No	4 Secondary school, complete	0	0	0	1	0		unemployed	0	0	0	1	0	0	0	0	0	0	0	0	0	0	0	1 Dissolving implant	(2) 2 separate rods - one for HIV prevention and one for family planning (can be removed separately)	3 '2-in-1' product (BOTH HIV prevention and family planning emphasized)
80	2	Parous	2019	20-24	1 Yes, legally married	1	2	1	2 No	4 Secondary school, complete	0	0	0	1	0		unemployed	1	0	0	1	1	0	0	0	0	0	0	0	0	0	0	2 Non-dissolving implant (needs removal)	(2) 2 separate rods - one for HIV prevention and one for family planning (can be removed separately)	3 '2-in-1' product (BOTH HIV prevention and family planning emphasized)
81	2	Parous	2019	20-24	2 Yes, traditionally married	1	1	1	2 No	4 Secondary school, complete	0	1	0	0	0		formal	1	0	0	1	0	0	0	0	0	0	0	0	0	0	0	2 Non-dissolving implant (needs removal)	(2) 2 separate rods - one for HIV prevention and one for family planning (can be removed separately)	3 '2-in-1' product (BOTH HIV prevention and family planning emphasized)
82	2	Parous	2019	25-30	2 Yes, traditionally married	1	1	1	2 No	3 Secondary school, not complete	0	0	1	0	0		self-employement	0	0	0	1	0	0	0	0	0	0	0	0	0	0	0	2 Non-dissolving implant (needs removal)	(1) 1 rod with both HIV prevention and family planning together (cannot be removed separately)	3 '2-in-1' product (BOTH HIV prevention and family planning emphasized)
83	2	Parous	2019	<20	3 No	0	1	1	2 No	2 Primary school (any)	0	0	0	1	0		unemployed	0	0	0	0	0	1	0	0	0	0	0	1	0	0	0	2 Non-dissolving implant (needs removal)	(2) 2 separate rods - one for HIV prevention and one for family planning (can be removed separately)	2 Family planning product (plus HIV prevention)
84	2	Parous	2019	25-30	3 No	0	2	1	2 No	3 Secondary school, not complete	0	0	0	1	0		unemployed	1	0	0	0	0	1	0	0	0	0	0	1	0	0	0	1 Dissolving implant	(2) 2 separate rods - one for HIV prevention and one for family planning (can be removed separately)	2 Family planning product (plus HIV prevention)
85	2	Parous	2019	25-30	3 No	0	3	1	2 No	5 Attended college or university	0	0	0	1	0		unemployed	0	0	0	0	0	1	0	0	0	0	0	1	0	0	0	1 Dissolving implant	(2) 2 separate rods - one for HIV prevention and one for family planning (can be removed separately)	3 '2-in-1' product (BOTH HIV prevention and family planning emphasized)
86	2	Parous	2019	25-30	1 Yes, legally married	1	3	1	2 No	3 Secondary school, not complete	0	0	0	1	0		unemployed	0	0	0	0	0	1	0	0	0	0	0	1	0	0	0	2 Non-dissolving implant (needs removal)	(2) 2 separate rods - one for HIV prevention and one for family planning (can be removed separately)	2 Family planning product (plus HIV prevention)
87	2	Parous	2019	25-30	1 Yes, legally married	1	3	1	2 No	3 Secondary school, not complete	0	0	0	1	0		unemployed	0	0	0	0	0	1	0	0	0	0	0	1	0	0	0	1 Dissolving implant	(1) 1 rod with both HIV prevention and family planning together (cannot be removed separately)	2 Family planning product (plus HIV prevention)
88	2	Parous	2019	25-30	1 Yes, legally married	1	2	1	2 No	3 Secondary school, not complete	0	0	0	1	0		unemployed	1	0	0	0	0	1	0	0	0	0	0	1	0	0	0	2 Non-dissolving implant (needs removal)	(2) 2 separate rods - one for HIV prevention and one for family planning (can be removed separately)	1 HIV prevention product (plus family planning)
89	2	Parous	2019	<20	2 Yes, traditionally married	1	2	1	2 No	4 Secondary school, complete	0	1	0	0	0		formal	0	0	0	1	0	1	0	1	0	0	0	1	0	0	0	1 Dissolving implant	(2) 2 separate rods - one for HIV prevention and one for family planning (can be removed separately)	2 Family planning product (plus HIV prevention)
90	2	Parous	2019	25-30	1 Yes, legally married	1	2	1	2 No	4 Secondary school, complete	0	0	0	1	0		unemployed	0	0	0	0	0	1	0	0	0	0	0	1	0	0	0	2 Non-dissolving implant (needs removal)	(1) 1 rod with both HIV prevention and family planning together (cannot be removed separately)	2 Family planning product (plus HIV prevention)
91	2	FSW	2019	<20	3 No	0	0	1	1 Yes	3 Secondary school, not complete	0	0	1	0	0		self-employement	1	0	1	0	0	0	0	1	0	0	0	0	0	0	0	1 Dissolving implant	(2) 2 separate rods - one for HIV prevention and one for family planning (can be removed separately)	3 '2-in-1' product (BOTH HIV prevention and family planning emphasized)
92	2	FSW	2019	20-24	3 No	0	1	1	1 Yes	3 Secondary school, not complete	0	0	1	0	0		self-employement	1	0	0	1	0	0	0	1	0	0	0	0	0	0	0	1 Dissolving implant	(1) 1 rod with both HIV prevention and family planning together (cannot be removed separately)	3 '2-in-1' product (BOTH HIV prevention and family planning emphasized)
93	2	FSW	2019	25-30	3 No	0	1	1	1 Yes	4 Secondary school, complete	0	0	1	0	0		self-employement	1	0	0	0	0	0	0	1	0	0	0	0	0	0	0	1 Dissolving implant	(2) 2 separate rods - one for HIV prevention and one for family planning (can be removed separately)	3 '2-in-1' product (BOTH HIV prevention and family planning emphasized)
94	2	FSW	2019	20-24	3 No	0	1	1	1 Yes	3 Secondary school, not complete	0	0	1	0	0		self-employement	1	0	0	1	0	0	0	1	0	0	0	0	0	0	0	1 Dissolving implant	(2) 2 separate rods - one for HIV prevention and one for family planning (can be removed separately)	3 '2-in-1' product (BOTH HIV prevention and family planning emphasized)
95	2	FSW	2019	20-24	3 No	0	2	1	1 Yes	5 Attended college or university	1	0	0	0	0		student	1	0	0	1	0	0	0	1	0	0	0	0	0	0	0	1 Dissolving implant	(2) 2 separate rods - one for HIV prevention and one for family planning (can be removed separately)	1 HIV prevention product (plus family planning)
96	2	FSW	2019	25-30	3 No	0	0	0	1 Yes	4 Secondary school, complete	0	0	1	0	0		self-employement	1	0	1	0	0	0	0	1	0	0	0	0	0	0	0	1 Dissolving implant	(1) 1 rod with both HIV prevention and family planning together (cannot be removed separately)	1 HIV prevention product (plus family planning)
97	2	FSW	2019	<20	3 No	0	0	0	1 Yes	4 Secondary school, complete	0	0	1	0	0		self-employement	1	0	0	1	0	0	0	1	0	0	0	0	0	0	0	1 Dissolving implant	(2) 2 separate rods - one for HIV prevention and one for family planning (can be removed separately)	1 HIV prevention product (plus family planning)
98	2	FSW	2019	25-30	3 No	0	2	1	1 Yes	4 Secondary school, complete	0	0	1	0	0		self-employement	1	0	0	0	0	0	0	1	0	0	0	0	0	0	0	1 Dissolving implant	(2) 2 separate rods - one for HIV prevention and one for family planning (can be removed separately)	2 Family planning product (plus HIV prevention)
99	2	FSW	2019	20-24	3 No	0	0	0	1 Yes	5 Attended college or university	1	0	0	0	0		student	1	0	0	1	0	0	0	0	0	0	0	0	0	0	0	1 Dissolving implant	(2) 2 separate rods - one for HIV prevention and one for family planning (can be removed separately)	3 '2-in-1' product (BOTH HIV prevention and family planning emphasized)
100	2	FSW	2019	20-24	3 No	0	1	1	1 Yes	5 Attended college or university	0	0	1	0	0		self-employement	1	0	0	1	0	0	0	0	0	0	0	0	0	0	0	1 Dissolving implant	(1) 1 rod with both HIV prevention and family planning together (cannot be removed separately)	3 '2-in-1' product (BOTH HIV prevention and family planning emphasized)
101	2	FSW	2019	25-30	3 No	0	2	1	1 Yes	2 Primary school (any)	0	0	1	0	0		self-employement	1	1	0	1	0	1	0	1	0	0	0	1	0	0	0	1 Dissolving implant	(2) 2 separate rods - one for HIV prevention and one for family planning (can be removed separately)	3 '2-in-1' product (BOTH HIV prevention and family planning emphasized)
102	2	FSW	2019	20-24	3 No	0	1	1	1 Yes	4 Secondary school, complete	0	0	1	0	0		self-employement	1	0	0	0	0	1	0	0	0	0	0	1	0	0	0	1 Dissolving implant	(2) 2 separate rods - one for HIV prevention and one for family planning (can be removed separately)	1 HIV prevention product (plus family planning)
103	2	FSW	2019	20-24	3 No	0	1	1	1 Yes	3 Secondary school, not complete	0	0	1	0	0		self-employement	1	0	1	0	0	1	0	0	0	0	0	1	0	0	0	1 Dissolving implant	(2) 2 separate rods - one for HIV prevention and one for family planning (can be removed separately)	3 '2-in-1' product (BOTH HIV prevention and family planning emphasized)
104	2	FSW	2019	25-30	3 No	0	2	1	1 Yes	4 Secondary school, complete	0	0	1	0	0		self-employement	1	0	0	0	0	1	0	0	0	0	0	1	0	0	0	1 Dissolving implant	(2) 2 separate rods - one for HIV prevention and one for family planning (can be removed separately)	3 '2-in-1' product (BOTH HIV prevention and family planning emphasized)
105	2	FSW	2019	25-30	3 No	0	2	1	1 Yes	4 Secondary school, complete	0	0	1	0	0		self-employement	1	0	1	1	0	1	0	0	0	0	0	1	0	0	0	1 Dissolving implant	(2) 2 separate rods - one for HIV prevention and one for family planning (can be removed separately)	3 '2-in-1' product (BOTH HIV prevention and family planning emphasized)
106	2	FSW	2019	20-24	3 No	0	1	1	1 Yes	2 Primary school (any)	0	0	1	0	0		self-employement	1	0	0	1	0	1	0	1	1	0	0	1	0	0	0	1 Dissolving implant	(2) 2 separate rods - one for HIV prevention and one for family planning (can be removed separately)	3 '2-in-1' product (BOTH HIV prevention and family planning emphasized)
107	2	FSW	2019	25-30	3 No	0	2	1	1 Yes	3 Secondary school, not complete	0	0	1	0	0		self-employement	1	0	1	0	0	1	0	0	0	0	0	1	0	0	0	1 Dissolving implant	(2) 2 separate rods - one for HIV prevention and one for family planning (can be removed separately)	3 '2-in-1' product (BOTH HIV prevention and family planning emphasized)
108	2	FSW	2019	25-30	3 No	0	1	1	1 Yes	4 Secondary school, complete	0	0	0	1	0		unemployed	1	0	1	0	0	1	0	0	0	0	0	1	0	0	0	1 Dissolving implant	(2) 2 separate rods - one for HIV prevention and one for family planning (can be removed separately)	3 '2-in-1' product (BOTH HIV prevention and family planning emphasized)
109	2	FSW	2019	20-24	3 No	0	2	1	1 Yes	3 Secondary school, not complete	0	0	1	0	0		self-employement	1	0	0	0	0	1	0	0	0	0	0	1	0	0	0	1 Dissolving implant	(1) 1 rod with both HIV prevention and family planning together (cannot be removed separately)	1 HIV prevention product (plus family planning)
110	2	FSW	2019	25-30	4 Other, specify:	0	2	1	1 Yes	3 Secondary school, not complete	0	0	1	0	0		self-employement	1	0	0	1	0	1	0	0	0	0	0	1	0	0	0	1 Dissolving implant	(2) 2 separate rods - one for HIV prevention and one for family planning (can be removed separately)	1 HIV prevention product (plus family planning)

## Sheet: FGD variable descriptions
ptid	participant record number
site	Study site
_FGD_type	Focus group discussion target population
fgd_visityear	Year of focus group discussion
_age	Age at time of interview
fgd_married	Marital status
_fgd_married_binary	Binary variable (married/unmarried)
fgd_birth	Number of births
_parous	Binary variable (parous/nulliparous)
fgd_sexwork	Engaged in sex work
fgd_edu	Educational attainment
fgd_employment___1	Student
fgd_employment___2	Formal employment
fgd_employment___3	Self-employment
fgd_employment___4	Unemployed
fgd_employment___5	Other, specify
fgd_employother	Specification
_fgd_employment_all	Merged employment variable
fgd_everused___1	male condom
fgd_everused___2	female condom
fgd_everused___3	vaginal gel
fgd_everused___4	pills
fgd_everused___5	IUD
fgd_everused___6	implants
fgd_everused___7	sterilization
fgd_everused___8	injectable
fgd_everused___9	other
fgd_everused___10	none
fgd_implanttype___1	Norplant
fgd_implanttype___2	Jadelle
fgd_implanttype___3	Sino-Implant II
fgd_implanttype___4	Implanon
fgd_implanttype___6	Don't know
fgd_dissolve	Preference for a dissolvable implant
fgd_separate	Preference for independently retreivable implants
fgd_advertise	Preference for how to advertise an MPT implant

## Sheet: HCP IDIs
ptid	site	idi_visityear	_age	idi_gender	idi_insert	_idi_insert_4	idi_removal	_idi_removal_4	idi_location	idi_dissolve	idi_seperate	idi_advertise
111	1	2019	50-59	1 Female	(2) 1-10 insertions	(2-3) 1-100 insertions	(2) 1-10 removals	(2-3) 1-100 removals	1 Upper arm	1 Dissolving implant	(2) 2 separate rods - one for HIV prevention and one for family planning (can be removed separately)	3 '2-in-1' product (BOTH HIV prevention and family planning emphasized)
112	1	2019	40-49	2 Male	(5) >1001 insertions	(5) >1001 insertions	(5) >1001 removals	(5) >1001 removals	1 Upper arm	3 Doesn't matter / no preference	(1) 1 rod with both HIV prevention and family planning together (cannot be removed separately)	3 '2-in-1' product (BOTH HIV prevention and family planning emphasized)
113	1	2019	40-49	2 Male	(3) 11-100 insertions	(2-3) 1-100 insertions	(3) 11-100 removals	(2-3) 1-100 removals	1 Upper arm	1 Dissolving implant	(2) 2 separate rods - one for HIV prevention and one for family planning (can be removed separately)	3 '2-in-1' product (BOTH HIV prevention and family planning emphasized)
114	1	2019	40-49	1 Female	(4) 101-1000 insertions	(4) 101-1000 insertions	(4) 101-1000 removals	(4) 101-1000 removals	1 Upper arm	1 Dissolving implant	(2) 2 separate rods - one for HIV prevention and one for family planning (can be removed separately)	3 '2-in-1' product (BOTH HIV prevention and family planning emphasized)
115	1	2019	30-39	1 Female	(4) 101-1000 insertions	(4) 101-1000 insertions	(3) 11-100 removals	(2-3) 1-100 removals	1 Upper arm	1 Dissolving implant	(2) 2 separate rods - one for HIV prevention and one for family planning (can be removed separately)	3 '2-in-1' product (BOTH HIV prevention and family planning emphasized)
116	1	2019	30-39	2 Male	(4) 101-1000 insertions	(4) 101-1000 insertions	(4) 101-1000 removals	(4) 101-1000 removals	1 Upper arm	1 Dissolving implant	(2) 2 separate rods - one for HIV prevention and one for family planning (can be removed separately)	3 '2-in-1' product (BOTH HIV prevention and family planning emphasized)
117	1	2019	30-39	2 Male	(4) 101-1000 insertions	(4) 101-1000 insertions	(4) 101-1000 removals	(4) 101-1000 removals	1 Upper arm	1 Dissolving implant	(2) 2 separate rods - one for HIV prevention and one for family planning (can be removed separately)	3 '2-in-1' product (BOTH HIV prevention and family planning emphasized)
118	1	2019	30-39	1 Female	(5) >1001 insertions	(5) >1001 insertions	(5) >1001 removals	(5) >1001 removals	1 Upper arm	2 Non-dissolving implant (needs removal)	(2) 2 separate rods - one for HIV prevention and one for family planning (can be removed separately)	3 '2-in-1' product (BOTH HIV prevention and family planning emphasized)
119	1	2019	30-39	1 Female	(3) 11-100 insertions	(2-3) 1-100 insertions	(3) 11-100 removals	(2-3) 1-100 removals	1 Upper arm	2 Non-dissolving implant (needs removal)	(1) 1 rod with both HIV prevention and family planning together (cannot be removed separately)	3 '2-in-1' product (BOTH HIV prevention and family planning emphasized)
120	2	2019	40-49	2 Male	(1) 0 insertions	(1) 0 insertions	(2) 1-10 removals	(2-3) 1-100 removals	4 Upper buttocks	1 Dissolving implant	(3) Doesn't matter / no preference	2 Family planning product (plus HIV prevention)
121	2	2019	40-49	1 Female	(3) 11-100 insertions	(2-3) 1-100 insertions	(3) 11-100 removals	(2-3) 1-100 removals	1 Upper arm	1 Dissolving implant	(2) 2 separate rods - one for HIV prevention and one for family planning (can be removed separately)	3 '2-in-1' product (BOTH HIV prevention and family planning emphasized)
122	2	2019	70-79	1 Female	(4) 101-1000 insertions	(4) 101-1000 insertions	(4) 101-1000 removals	(4) 101-1000 removals	1 Upper arm	1 Dissolving implant	(2) 2 separate rods - one for HIV prevention and one for family planning (can be removed separately)	3 '2-in-1' product (BOTH HIV prevention and family planning emphasized)
123	2	2019	50-59	1 Female	(4) 101-1000 insertions	(4) 101-1000 insertions	(3) 11-100 removals	(2-3) 1-100 removals	4 Upper buttocks	1 Dissolving implant	(2) 2 separate rods - one for HIV prevention and one for family planning (can be removed separately)	3 '2-in-1' product (BOTH HIV prevention and family planning emphasized)
124	2	2019	40-49	1 Female	(3) 11-100 insertions	(2-3) 1-100 insertions	(3) 11-100 removals	(2-3) 1-100 removals	6 Other	1 Dissolving implant	(2) 2 separate rods - one for HIV prevention and one for family planning (can be removed separately)	3 '2-in-1' product (BOTH HIV prevention and family planning emphasized)
125	2	2019	30-39	2 Male	(2) 1-10 insertions	(2-3) 1-100 insertions	(3) 11-100 removals	(2-3) 1-100 removals	1 Upper arm	1 Dissolving implant	(2) 2 separate rods - one for HIV prevention and one for family planning (can be removed separately)	3 '2-in-1' product (BOTH HIV prevention and family planning emphasized)
126	2	2019	30-39	1 Female	(1) 0 insertions	(1) 0 insertions	(3) 11-100 removals	(2-3) 1-100 removals	3 Outside thigh	1 Dissolving implant	(1) 1 rod with both HIV prevention and family planning together (cannot be removed separately)	3 '2-in-1' product (BOTH HIV prevention and family planning emphasized)
127	2	2019	60-69	2 Male	(1) 0 insertions	(1) 0 insertions	(2) 1-10 removals	(2-3) 1-100 removals	6 Other	1 Dissolving implant	(1) 1 rod with both HIV prevention and family planning together (cannot be removed separately)	3 '2-in-1' product (BOTH HIV prevention and family planning emphasized)

## Sheet: IDI variable descriptions
ptid	participant record number
site	Study site
idi_visityear	Year of in-depth interview
_age	Age at time of interview
idi_gender	Participant gender
idi_insert	Number of implant insertions performed
_idi_insert_4	Number of implant insertions performed - 4 levels
idi_removal	Number of implant removals performed
_idi_removal_4	Number of implant removals performed - 4 levels
idi_location	Preference for implant insertion location
idi_dissolve	Preference for a dissolvable implant
idi_seperate	Preference for independently retreivable implants
idi_advertise	Preference for how to advertise an MPT implant
